# Supplementary material for: Elevation of CD40/CD40L Inflammatory Pathway Molecules in Carotid Plaques from Moderate-and-Severe Obstructive Sleep Apnea Patients
Source: Diagnostics (Basel). 2021 May 22;11(6):935. doi: 10.3390/diagnostics11060935 (PMC8224789; doi:10.3390/diagnostics11060935)
Supplement: Supplementary file 1 [file diagnostics-11-00935-s001.zip]

Archive with 1 entries (1 files):
- diagnostics-1210786-supplementary.pdf
